# Supplementary material for: Increased Risk of Hospitalization for Pneumonia in Italian Adults from 2010 to 2019: Scientific Evidence for a Call to Action
Source: Vaccines (Basel). 2023 Jan 16;11(1):187. doi: 10.3390/vaccines11010187 (PMC9862073; doi:10.3390/vaccines11010187)
Supplement: Supplementary file 1 [file vaccines-11-00187-s001.zip]

Archive with 1 entries (1 files):
- vaccines-2111766-supplementary.pdf
